# Supplementary material for: Clinical outcomes of bulky parotid gland cancers: need for self-examination and screening program for early diagnosis of parotid tumors
Source: BMC Cancer. 2021 Feb 18;21:178. doi: 10.1186/s12885-021-07902-9 (PMC7890841; doi:10.1186/s12885-021-07902-9)
Supplement: Supplementary file 1 — Additional file 1: Supplementary File Raw data for this study [file 12885_2021_7902_MOESM1_ESM.xlsx]

## Sheet: spss_all
ID	Age range	Surgery (1: Yes, 0: No)	FNP(pre) (1: Yes, 0: No)	size (radio,cm)	size (patho,cm)	T status	N status	M status	Total parotidectomy (1: Yes, 0: No, Blank: no surgery)	Neck dissection (1: Yes, 0, No)	FN graft (yes 1)	Flap (yes1)	FN preservation (1: Yes, 0: No)	patho node (+)	clinical node (+)	node (+) (patho + clinical)	Grade (high 1, other 0)	distant meta	death	OS (month)	DFS (month)
1	60-69	1	0	5	4.5	4	0	0	1	0	0	0	1	0	0	0	1	0	0	0.9	0.9
2	40-49	1	0	6	5.8	3	0	0	0	1	0	0	1	0	0	0	0	0	0	10.6	7.96667
3	50-59	1	0	4.6	4.5	4	0	1	1	0	0	1	0	0	0	0	0	1	0	8.93333	5.9
4	30-39	1	0	4.2	3.8	3	1	0	0	1	0	0	1	1	0	1	0	0	0	3.63333	3.63333
5	50-59	0	1	3.4		4	2	0							1	1	0	0	1	23.5
6	70-79	0	1	10		4	0	0							0	0	0	0	0	26.9	18.2
7	60-69	1	0	4	3.8	4	2	1	1	1	0	1	0	1	1	1	1	1	0	4.76667	4.53333
8	80-89	1	0	4.2	4.7	4	0	0	1	1	0	0	0	0	0	0	1	0	0	36.8333	27.9667
9	40-49	1	0	2.5	4	4	1	1	1	0	0	0	0	1	0	1	0	1	0	84.9	23.0667
10	20-09	1	0	3.4	3.5	4	0	1	1	1	0	0	1	0	0	0	0	1	0	28.7333	24.6
11	30-39	1	0	4	6.4	3	0	0	1	1	0	0	0	0	1	0	1	0	1	23.4333	3.1
12	30-39	1	0	7	6	4	3	0	1	0	0	1	0	1	1	1	1	0	1	11.1	5.5
13	50-59	1	0	4	8	4	2	0	1	1	0	1	1	0	0	0	1	0	1	12.9	4.53333
14	50-59	1	0	4	4	4	0	0	1	1	0	0	0	0	0	0	1	0	1	38.2667	15.4
15	70-79	1	0	3.4	8	3	0	0	1	1	0	0	1	0	0	0	1	0	0	6.9	6.9
16	40-49	1	0	11	4.8	4	2	1	1	1	0	0	0	0	1	0	0	1	1	13.3	7.9
17	80-89	0	0	5		3	2	0							1	1	0	0	1	6.63333
18	30-39	1	0	4.3	5.9	4	0	0	1	1	0	1	0	0	0	0	0	0	0	10.5333	10.5333
19	60-69	1	0	5.3	9	4	0	0	0	1	0	0	1	0	0	0	0	0	0	6.73333	6.73333
20	60-69	1	0	4	3.5	4	0	0	1	1	1	0	0	0	0	0	0	0	0	58.7333	58.7333
21	80-89	1	0	6.5	7	4	2	0	1	1	0	1	0	1	1	1	0	0	1	3.96667	2.6
22	40-49	1	0	5.3	4.8	3	0	0	1	1	0	0	0	0	1	0	0	0	0	10.7	10.7
23	50-59	1	0	3.6	4.5	3	0	0	1	0	0	0	1	0	0	0	0	0	0	13.7333	13.7333
24	50-59	1	0	3.5	4.8	3	2	0	0	1	0	0	1	1	1	1	1	0	0	9.26667	9.26667
25	80-89	0	1	4.7		4	2	1							1	1	1	1	1	3.96667
26	40-49	1	0	4.2	5	3	0	0	1	0	0	0	1	0	0	0	0	0	0	11.7333	11.7333
27	50-59	1	0	5.2	4	3	0	0	1	1	0	0	1	0	1	0	0	0	0	60.3	60.3
28	70-79	1	0	4.3	6	4	0	0	1	0	0	1	1	0	0	0	0	0	0	46.4667	46.4667
29	80-89	1	0	4	4.1	3	0	0	0	1	0	1	1	0	0	0	0	0	0	9.53333	9.53333
30	50-59	1	0	5	5.3	4	1	0	1	1	1	1	0	1	0	1	0	0	0	59.8667	59.8667
31	40-49	1	0	6.1	8	4	2	0	1	1	1	1	0	1	1	1	1	0	1	17.6333	10.3667
32	50-59	0	1	3		4	2	0							0	0	0	0	0	54.2333	54.2333
33	70-79	1	1	3.9	4.5	3	2	0	1	1	0	0	0	1	1	1	1	0	0	61.8	61.8
34	60-69	1	0	4	5	3	0	0	0	0	0	0	1	0	0	0	0	0	0	39.9333	39.9333
35	40-49	1	1	3.1	4.1	4	0	0	0	1	0	0	1	0	0	0	1	0	0	10.8	10.8
36	70-79	0	0	10		4	2	0							1	1	0	0	1	25.5667	12.4333
37	80-89	1	1	3	7	4	2	0	1	1	0	1	0	1	1	1	1	0	0	16.6333	16.6333
38	70-79	0	1	3		4	2	1							1	1	1	1	1	14.4667
39	50-59	1	1	6	4	4	2	0	1	1	0	0	0	1	1	1	1	0	0	57.5333	57.5333
40	40-49	1	0	3.4	4.7	3	0	0	1	1	0	0	1	0	0	0	0	0	0	79.4	79.4
41	50-59	1	0	2.5	4.2	3	1	0	1	1	1	0	0	1	1	1	1	0	0	98.2667	98.2667
42	60-69	0	1	3.3		3	2	0							1	1	0	0	1	38.3333
43	40-49	1	1	6	5	4	2	0	1	1	1	0	0	1	0	1	1	0	1	18.6667	8.43333
44	90-99	0	0	7		4	0	0							1	1	0	0	1	3.56667
45	40-49	1	0	5	7	4	0	0	1	0	0	0	1	0	0	0	0	0	0	109.2	109.2
46	60-69	1	0	12	4	4	2	0	1	1	0	1	0	1	0	1	1	0	1	9.86667	1.76667
47	70-79	1	0	8	4.2	3	0	0	0	0	0	1	0	0	0	0	1	0	0	21.4	21.4
48	20-29	1	0	4.2	5.5	3	1	0	1	0	1	0	0	0	0	0	0	0	0	198.8	198.8
49	70-79	1	0	4	5	4	2	0	1	0	0	0	0	0	0	0	0	0	1	113.433	50.6333
50	60-69	1	1	6.1	5	4	1	0	1	1	0	1	0	1	1	1	1	0	1	16.3667	15.0333
51	50-59	1	0	3.4	4	4	2	0	1	1	0	1	0	1	1	1	1	0	1	19.2333	10.2333
52	80-89	1	1	12	8	4	2	0	1	1	0	1	1	0	0	0	1	0	1	9.5	8.26667
53	40-49	1	0	7	6.7	4	0	0	0	0	0	0	1	0	0	0	1	0	0	28.9333	28.9333
54	60-69	1	0	5	6.5	3	0	0	1	0	0	0	1	0	0	0	0	0	1	52.4
55	40-49	1	1	6.1	6.3	4	2	0	1	1	1	1	0	1	1	1	0	0	0	10	10
56	40-49	1	0	8	8	3	0	0	0	1	0	0	1	0	1	0	0	0	0	24.3	24.3
57	30-39	1	1	4.2	4.1	4	0	0	1	1	1	0	0	0	0	0	0	0	0	29.0667	29.0667
58	50-59	0	0	3.2		4	1	0							0	0	0	0	0	59.9667	59.9667
59	70-79	0	0	4.6		4	2	1							1	1	1	1	1	13.2667
60	50-59	1	1	4	8	4	2	0	1	1	1	1	0	1	1	1	1	0	1	4.9	0.866667
END
